# Supplementary material for: Culture of Methanogenic Archaea from Human Colostrum and Milk
Source: Sci Rep. 2019 Dec 9;9:18653. doi: 10.1038/s41598-019-54759-x (PMC6901439; doi:10.1038/s41598-019-54759-x)
Supplement: Supplementary file 2 — Dataset 1 [file 41598_2019_54759_MOESM2_ESM.xlsx]

## Sheet: Feuil1
Dataset 1. Characteristics of 132 included mothers (culture was performed only for 20 samples from 13 mothers)
NA: not available, BMI: body mass index
Code_mother	Recruitment_center (Conception 1, Nord 2)	Mother_Age	Mother_Weight (kg)	Mother_height (cm)	Mother_BMI	Obese_mother	Overweight_Mother	Lean_Mother	Underweight_Mother	Gestity	Parity	Diabetes	Smoking (Y/N)	Smoking (cigarette/day)	Term_pregnancy (WA)	Preterm	Delivery_route (C-section 1/Vaginal 0)	Gemellar_pregnancy	Sex Children (1ale 1)	Weight_Newborn (kg)	Height_Children (cm)	BMI_newborn	Cranial_perimeter (cm)	Weight_for_length	Weight_for_age	Length_for_age	BMI_for_age	HeadCircumference_for_Age	Breastfeeding (exclusive 1/mixed 0)	Delivery_date	Colostrum_sampling_date	Colostrum_obtained	Colostrum_PCR_M smithii	Colostrum_PCR_M. smithii_CT	Colostrum_PCR_M. smithii gene copies/mL	Log10_PCR_M. smithii_Colostrum	Colostrum_PCR_M oralis	Colostrum_PCR_M oralis-CT	Colostrum_analyzed_Culture	Colostrum_Methane_production	Colostrum_culture_M smithii	Msmithii detection colostrum	Colostrum_culture_M oralis	Milk_sampling_date	Milk_obtained	Milk_PCR_M smithii	Milk_PCR_M. smithii_CT	Milk_PCR_M. smithii gene copies/mL	Log10_PCR_M. smithii_Milk
Mother_001	1	33	70	156	28.764	0	1	0	0	3	2	1	0	0	39	0	1	0	1	3500	50	14	35.5	0.56	0.31	0.06	0.45	0.82	1	2016-11-04	2016-11-06	1	1	35.8	14500	4.16137	0	0	NA	NA		1	NA	NA	0		NA
Mother_002	1	26	74	169	25.9095	0	1	0	0	1	0	0	1	0	40	0	0	0	1	3470	47.5	15.3795	33.5	2.07	0.25	-1.26	-1.41	0.76	1	2016-11-06	2016-11-08	1	1	37.9	1280	3.10721	0	0	NA	NA		1	NA	NA	0		NA
Mother_004	1	28	55	160	21.4844	0	0	1	0	2	0	0	0	0	41	0	0	0	0	3160	49	13.1612	34	0.01	-0.16	-0.08	-0.14	0.1	1	2016-11-08	2016-11-10	1	0	>42	0		0	0	NA	NA		0	NA	NA	0		NA
Mother_005	1	21	65	165	23.8751	0	0	1	0	1	0	0	0	0	36	1	0	0	0	2730	46	12.9017	33.5	0.41	-1.15	-1.69	-0.36	-0.32	1	2016-11-13	2016-11-15	1	1	37.3	3600	3.5563	0	0	NA	NA		1	NA	NA	0		NA
Mother_006	1	34	55	162	20.9572	0	0	1	0	2	1	0	1		41	0	0	0	0	2960	48.5	12.5837	33	-0.38	-0.61	-0.35	-0.63	-0.74	1	2016-11-27	2016-11-29	1	0	>42	0		0	0	NA	NA		0	NA	NA	0		NA
Mother_007	1	23	80	175	26.1224	0	1	0	0	2	1	0	0	0	41	0	0	0	1	3170	47	14.3504	35	1.43	-0.37	-1.52	0.7	0.42	1	2016-11-27	2016-11-29	1	1	36.3	12000	4.07918	0	0	NA	NA		1	NA	NA	0		NA
Mother_008	1	23	47	160	18.3594	0	0	0	1	2	1	0	1		36	1	0	0	1	2490	47	11.2721	33	-1.22	-1.92	-1.52	-1.86	-1.15	0	2017-01-06	2017-01-08	1	0	>42	0		0	0	NA	NA		0	NA	NA	0		NA
Mother_009	1	36	76	164	28.257	0	1	0	0	7	2	1	0	0	39	0	1	0	1	3320	50	13.28	35	-0.03	-0.05	0.06	-0.1	0.42	1	2017-01-06	2017-01-08	1	1	37.4	3600	3.5563	0	0	NA	NA		1	NA	NA	0		NA
Mother_010	1	33	68	164	25.2826	0	1	0	0	4	1	0	0	0	38	0	0	1	0	2580/3180	47,5/46	11.5/15.1	31/33.5	(-1,27/2,02)	(-1,52/-0,11)	(-0,88/-1,69)	(-1,67/1,28)	(-2,43/-,32)	1	2017-01-06	2017-01-08	1	0	>42	0		0	0	NA	NA		0	NA	NA	0		NA
Mother_011	1	42	75	165	27.5482	0	1	0	0	5	3	0	0	0	41	0	0	0	1	3700	48	16.059	34	2.42	0.7	-1	1.84	-0.36	1	2017-02-07	2017-02-11	1	0	>42	0		0	0	NA	NA		0	NA	NA	0		NA
Mother_012	1	23	76	170	26.2976	0	1	0	0	2	1	0	0	0	40	0	0	0	0	3920	48	17.0139	35.5	2.89	1.41	-0.62	2.61	1.37	1	2017-03-26	2017-03-28	1	1	37.8	2200	3.34242	0	0	NA	NA		1	NA	NA	0		NA
Mother_013	1	35	65	166	23.5883	0	0	1	0	1	0	0	0	0	40	0	0	0	0	4120	53	14.6671	37	0.23	1.79	2.07	1.02	2.64	1	2017-03-26	2017-03-28	1	0	>42	0		0	0	NA	NA		0	NA	NA	0		NA
Mother_014	1	33	68	174	22.46	0	0	1	0	4	1	0	1	12	39	0	1	0	0	3700	49	15.4102	35	1.7	0.98	-0.08	1.55	0.95	1	2017-03-26	2017-03-29	1	1	34.6	356000	5.55145	0	0	NA	NA		1	NA	NA	0		NA
Mother_015	1	30	53	161	20.4467	0	0	1	0	1	0	0	0	0	40	0	0	0	1	3680	48	15.9722	36	2.37	0.66	-1	1.78	1.21	1	2017-03-27	2017-03-28	1	0	>42	0		0	0	NA	NA		0	NA	NA	0		NA
Mother_016	1	33	59	176	19.047	0	0	1	0	2	1	0	0	0	39	0	1	0	0	3000	48.5	12.7537	36.5	-0.23	-0.52	-0.35	-0.48	2.21	1	2017-04-27	2017-04-28	1	0	>42	0		0	0	NA	NA		0	NA	NA	0		NA
Mother_017	1	27	61	165	22.4059	0	0	1	0	4	1	1	1	5	41	0	0	0	1	4030	51	15.494	37	1.44	1.32	0.59	1.48	2	0	2017-03-27	2017-03-29	1	1	38.2	476	2.67761	0	0	NA	NA		1	NA	NA	0		NA
Mother_018	1	33	70	162	26.6728	0	1	0	0	4	1	0	0	0	39	0	0	0	1	2880	47.5	12.7645	33	0.07	-1	-1.26	-0.52	-1.15	1	2017-03-27	2017-03-29	1	0	>42	0		0	0	NA	NA		0	NA	2017-07-18	1	0	>42	0
Mother_019	1	19	57	170	19.7232	0	0	1	0	1	0	0	1	5	37	0	0	0	1	2420	45	11.9506	31	-0.09	-2.1	-2.58	-1.22	-2.73	0	2017-03-28	2017-03-31	1	0	>42	0		0	0	NA	NA		0	NA	NA	0		NA
Mother_020	1	26	115	156	47.2551	1	0	0	0	5	2	1	0	0	39	0	1	0	1	3430	49	14.2857	37.5	1	0.17	-0.47	0.66	2.39	1	2017-03-29	2017-03-31	1	0	>42	0		0	0	NA	NA		0	NA	NA	0		NA
Mother_021	1	38	90	165	33.0579	1	0	0	0	5	4	1	0	0	39	0	0	0	0	3080	47.5	13.651	33.5	0.71	-0.34	-0.88	0.25	-0.32	0	2017-03-29	2017-03-31	1	0	>42	0		0	0	NA	NA		0	NA	NA	0		NA
Mother_022	1	29	73	180	22.5309	0	0	1	0	1	0	0	0	0	40	0	0	0	0	3260	48.5	13.8591	36.5	0.68	0.06	-0.35	0.41	2.21	0	2017-03-30	2017-04-02	1	0	>42	0		0	0	NA	NA		0	NA	NA	0		NA
Mother_023	1	27	65	165	23.8751	0	0	1	0	3	2	0	0	0	39	0	0	0	1	3640	49	15.1603	36	1.64	0.58	-0.47	1.26	1.21	0	2017-03-30	2017-04-02	1	1	38.6	340	2.53148	0	0	NA	NA		1	NA	NA	0		NA
Mother_024	1	25	84	163	31.6158	1	0	0	0	3	1	0	0	0	41	0	0	0	1	3610	51.5	13.6111	37	-0.12	0.53	0.85	0.16	2	0	2017-03-30	2017-04-01	1	0	>42	0		0	0	NA	NA		0	NA	NA	0		NA
Mother_025	1	34	64	165	23.5078	0	0	1	0	3	2	0	0	0	40	0	0	0	0	2680	48.5	11.3933	33	-1.52	-1.28	-0.35	-1.71	-0.74	1	2017-03-30	2017-04-02	1	1	38.9	220	2.34242	0	0	NA	NA		1	NA	NA	0		NA
Mother_026	1	44	50	160	19.5312	0	0	1	0	4	1	0	0	0	41	0	0	0	0	3590	50	14.36	34.5	0.75	0.76	0.46	0.8	0.52	1	2017-03-30	2017-04-02	1	1	38.1	1100	3.04139	0	0	NA	NA		1	NA	NA	0		NA
Mother_027	1	34	74	161	28.5483	0	1	0	0	2	1	0	0	0	40	0	0	0	0	3840	49.5	15.6719	35.5	1.78	1.26	0.19	1.73	1.37	0	2017-03-31	2017-04-02	1	0	>42	0		0	0	NA	NA		0	NA	NA	0		NA
Mother_029	1	27	62	163	23.3355	0	0	1	0	1	0	0	0	0	41	0	0	0	0	3760	51	14.456	37	0.59	1.1	0.99	0.87	2.64	1	2017-04-03	2017-04-05	1	0	>42	0		0	0	NA	NA		0	NA	NA	0		NA
Mother_030	1	29	74	161	28.5483	0	1	0	0	2	0	0	0	0	40	0	1	0	0	2900	47	13.1281	34.5	0.38	-0.75	-1.15	-0.17	0.52	1	2017-04-03	2017-04-05	1	0	>42	0		0	0	NA	NA		0	NA	NA	0		NA
Mother_031	1	33	52	159	20.5688	0	0	1	0	2	0	0	0	0	39	0	0	0	0	3060	49.5	12.4885	33.5	-0.68	-0.38	0.1	-0.71	-0.32	0	2017-04-03	2017-04-05	1	0	>42	0		0	0	NA	NA		0	NA	NA	0		NA
Mother_032	1	34	70.5	165	25.8953	0	1	0	0	6	5	1	0	0	36	1	0	0	0	2600	45.5	12.5589	34	0.23	-1.47	-1.96	-0.65	0.1	0	2017-04-03	2017-04-05	1	1	39.8	480	2.68124	0	0	NA	NA		1	NA	NA	0		NA
Mother_033	1	38	60	155	24.974	0	0	1	0	4	3	0	0	0	39	0	1	0	0	3510	48.5	14.9219	34	0.31	-0.18	-0.35	0.04	0.1	1	2017-04-03	2017-04-04	1	1	37.5	3450	3.53782	0	0	NA	NA		1	NA	NA	0		NA
Mother_034	1	44	55	160	21.4844	0	0	1	0	2	1	0	0	0	39	0	1	0	1	4250	50	17	35.5	2.64	1.71	0.06	2.4	0.82	1	2017-04-03	2017-04-05	1	1	33.6	1100000	6.04139	0	0	NA	NA		1	NA	NA	0		NA
Mother_035	1	41	74	165	27.1809	0	1	0	0	7	5	1	0	0	41	0	0	0	1	4420	53	15.7351	37.5	1.11	2	1.65	1.63	2.39	1	2017-04-03	2017-04-04	1	1	36.2	11900	4.07555	0	0	NA	NA		1	NA	NA	0		NA
Mother_036	1	20	60	160	23.4375	0	0	1	0	2	1	0	0	0	41	0	0	0	1	4000	51.5	15.0815	35.5	1.03	1.26	0.85	1.21	0.82	1	2017-04-03	2017-04-05	1	0	>42	0		0	0	NA	NA		0	NA	NA	0		NA
Mother_037	1	24	65	160	25.3906	0	1	0	0	2	1	0	0	0	41	0	0	0	1	3700	53	13.1719	34	-0.93	0.7	1.65	-0.19	-0.36	1	2017-04-04	2017-04-05	1	1	32.3	3900000	6.59106	0	0	NA	NA		1	NA	NA	0		NA
Mother_038	1	32	64	155	26.6389	0	1	0	0	1	0	1	0	0	38	0	0	0	0	2470	45	12.1975	32	0.04	-1.8	-2.23	-0.97	-1.59	1	2017-04-06	2017-04-10	1	0	>42	0		0	0	NA	NA		0	NA	NA	0		NA
Mother_039	1	32	75	156	30.8185	1	0	0	0	5	3	0	0	0	38	0	0	0	0	2950	47	13.3545	32.5	0.57	-0.63	-1.15	0.01	-1.16	1	2017-04-08	2017-04-10	1	1	40	34	1.53148	0	0	NA	NA		1	NA	NA	0		NA
Mother_040	1	36	50	150	22.2222	0	0	1	0	4	3	0	0	0	39	0	0	0	1	3130	49.5	12.7742	33	-0.35	-0.45	-0.2	-0.51	-1.15	1	2017-04-08	2017-04-10	1	0	>42	0		0	0	NA	NA		0	NA	NA	0		NA
Mother_041	1	24	93	170	32.1799	1	0	0	0	3	2	0	0	0	40	0	0	0	1	2980	46.5	13.7819	35	1.1	-0.78	-1.79	0.29	0.42	1	2017-04-08	2017-04-10	1	0	>42	0		0	0	NA	NA		0	NA	NA	0		NA
Mother_042	1	25	88	170	30.4498	1	0	0	0	2	1	0	0	0	41	0	0	0	1	3100	48	13.4549	34	0.55	-0.52	-1	0.04	-0.36	1	2017-04-08	2017-04-10	1	0	>42	0		0	0	NA	NA		0	NA	NA	0		NA
Mother_043	1	34	70	169	24.5089	0	0	1	0	4	1	1	0	0	41	0	0	0	1	4150	52.5	15.0567	38	0.76	1.53	1.38	1.19	2.79	1	2017-04-09	2017-04-11	1	0	>42	0		0	0	NA	NA		0	NA	NA	0		NA
Mother_044	1	44	69	164	25.6544	0	1	0	0	7	2	0	0	0	40	0	0	0	0	3740	50	14.96	36	1.18	1.06	0.46	1.23	1.79	1	2017-04-10	2017-04-12	1	0	>42	0		0	0	NA	NA		0	NA	NA	0		NA
Mother_046	1	18	51	169	17.8565	0	0	0	1	3	1	0	0	0	38	0	0	0	0	2830	46.5	13.0882	31.5	0.45	-0.91	-1.42	-0.2	-2.01	0	2017-04-13	2017-04-16	1	0	>42	0		0	0	NA	NA		0	NA	NA	0		NA
Mother_047	1	27	51	151	22.3674	0	0	1	0	3	2	0	0	0	39	0	0	0	0	2820	45	13.9259	33	1.47	-0.94	-2.23	0.47	-0.74	1	2017-04-14	2017-04-16	1	0	>42	0		0	0	NA	NA		0	NA	NA	0		NA
Mother_048	1	20	47	152	20.3428	0	0	1	0	3	0	0	0	0	40	0	0	0	1	3040	47	13.7619	34.5	0.99	-0.65	-1.52	0.27	0.03	1	2017-04-15	2017-04-17	1	0	>42	0		0	0	NA	NA		0	NA	NA	0		NA
Mother_049	1	39	113	174	37.3233	1	0	0	0	3	0	0	0	0	38	0	1	0	0	2780	49.5	11.3458	34.5	-1.78	-1.03	0.19	-1.75	0.52	1	2017-04-17	2017-04-21	1	1	40	34	1.53148	0	0	NA	NA		1	NA	NA	0		NA
Mother_050	1	29	47	155	19.563	0	0	1	0	1	0	0	1		39	0	1	0	1	3550	51	13.6486	37	0.04	0.41	0.59	0.19	2	0	2017-04-18	2017-04-20	1	0	>42	0		0	0	NA	NA		0	NA	NA	0		NA
Mother_051	1	30	80	174	26.4236	0	1	0	0	2	1	0	0	0	40	0	0	0	0	3450	52	12.7589	35	-1.06	0.47	1.53	-0.48	0.95	0	2017-04-19	2017-04-22	1	1	40	34	1.53148	0	0	NA	NA		1	NA	NA	0		NA
Mother_052	1	41	85	169	29.7609	0	1	0	0	1	0	1	0	0	41	0	0	0	1	2630	48	11.4149	34.5	-1.29	-1.58	-1	-1.72	0.03	1	2017-04-19	2017-04-21	1	0	>42	0		0	0	NA	NA		0	NA	NA	0		NA
Mother_053	1	29	63	162	24.0055	0	0	1	0	2	1	0	0	0	41	0	0	0	1	3780	49	15.7434	35	2.04	0.85	-0.47	1.64	0.42	1	2017-04-20	2017-04-21	1	0	>42	0		0	0	NA	NA		0	NA	NA	0		NA
Mother_054	1	30	60	168	21.2585	0	0	1	0	2	1	0	0	0	41	0	0	0	1	3715	51	14.283	38	0.53	0.72	0.59	0.64	2.79	1	2017-04-22	2017-04-24	1	0	>42	0		0	0	NA	NA		0	NA	NA	0		NA
Mother_055	1	35	96	168	34.0136	1	0	0	0	3	1	0	0	0	38	0	0	0	1	2820	49	11.7451	33.5	-1.19	-1.14	-0.47	-1.41	-0.76	1	2017-04-22	2017-04-28	1	0	>42	0		0	0	NA	NA		0	NA	NA	0		NA
Mother_056	1	26	90	175	29.3878	0	1	0	0	2	0	0	0	0	41	0	0	0	1	4040	52.5	14.6576	36.5	0.45	1.33	1.38	0.92	1.6	0	2017-04-23	2017-04-25	1	0	>42	0		0	0	NA	NA		0	NA	NA	0		NA
Mother_057	1	27	70	160	27.3438	0	1	0	0	4	1	0	0	0	40	0	0	0	1	3450	52	12.7589	34.5	-1	0.21	1.12	-0.52	0.03	1	2017-04-23	2017-04-25	1	0	>42	0		0	0	NA	NA		0	NA	NA	0		NA
Mother_058	1	25	80	170	27.6817	0	1	0	0	1	0	0	1	3	38	0	0	0	0	2890	49	12.0367	34	-0.99	-0.77	-0.08	-1.11	0.1	0	2017-04-24	2017-04-28	1	0	>42	0		0	0	NA	NA		0	NA	NA	0		NA
Mother_059	1	24	78	170	26.9896	0	1	0	0	3	1	1	0	0	40	0	0	0	0	3400	49	14.1608	34	0.81	0.36	-0.08	0.65	0.1	1	2017-04-26	2017-04-28	1	0	>42	0		0	0	NA	NA		0	NA	NA	0		NA
Mother_060	1	27	46	160	17.9688	0	0	0	1	1	0	0	0	0	37	0	1	0	1	2650	42	15.0227	34	NA	-1.53	-4.16	1.17	-0.36	1	2017-04-29	2017-04-30	1	0	>42	0		0	0	NA	NA		0	NA	NA	0		NA
Mother_061	1	27	60	156	24.6548	0	0	1	0	4	3	0	0	0	36	1	0	0	1	2410	45	11.9012	32.5	-0.14	-2.12	-2.58	-1.27	-1.54	0	2017-04-28	2017-04-30	1	0	>42	0		0	0	NA	NA		0	NA	NA	0		NA
Mother_062	1	27	68	168	24.093	0	0	1	0	3	1	0	0	0	39	0	0	0	1	3000	48	13.0208	34	0.19	-0.73	-1	-0.31	-0.36	1	2017-04-28	2017-04-30	1	0	>42	0		0	0	NA	NA		0	NA	NA	0		NA
Mother_063	1	23	54	156	22.1893	0	0	1	0	1	0	0	0	0	40	0	0	0	0	3180	50	12.72	35	-0.59	-0.11	0.46	-0.51	0.95	1	2017-04-28	2017-04-30	1	0	>42	0		0	0	NA	NA		0	NA	NA	0		NA
Mother_064	1	31	65	158	26.0375	0	1	0	0	3	2	0	0	0	40	0	0	0	1	3320	47	15.0294	34.5	1.92	-0.05	-1.52	1.17	0.03	1	2017-04-30	2017-05-02	1	0	>42	0		0	0	NA	NA		0	NA	NA	0		NA
Mother_065	1	30	62	160	24.2188	0	0	1	0	3	2	0	0	0	38	0	0	0	1	3110	45.5	15.0223	34.5	2.2	-0.5	-2.32	1.17	0.03	0	2017-04-30	2017-05-02	1	0	>42	0		0	0	NA	NA		0	NA	NA	0		NA
Mother_066	1	29	55	158	22.0317	0	0	1	0	2	1	0	0	0	39	0	0	0	1	3120	49	12.9946	34.5	-0.04	-0.47	-0.47	-0.33	0.03	1	2017-04-30	2017-05-02	1	0	>42	0		0	0	NA	NA		0	NA	NA	0		NA
Mother_067	1	34	52	158	20.83	0	0	1	0	5	1	0	1	4	41	0	1	0	0	3410	36	26.3117	36	0.84	0.38	-0.08	0.68	0.52	1	2017-05-02	2017-05-04	1	0	>42	0		0	0	NA	NA		0	NA	NA	0		NA
Mother_068	1	44	54	168	19.1327	0	0	1	0	2	0	0	0	0	40	0	0	0	0	2880	49	11.995	34	-1.03	-0.8	-0.08	-1.15	0.1	1	2017-05-02	2017-05-04	1	0	>42	0		0	0	NA	NA		0	NA	NA	0		NA
Mother_069	1	21	63	170	21.7993	0	0	1	0	1	0	0	1	7	40	0	0	0	1	3080	50	12.32	33	-0.88	-0.56	0.06	-0.9	-1.15	1	2017-05-02	2017-05-04	1	0	>42	0		0	0	NA	NA		0	NA	NA	0		NA
Mother_070	1	28	80	169	28.0102	0	1	0	0	3	2	0	0	0	28	1	1	0	0	1200	48	5.20833	27.5	-8.5	-5.3	-0.62	-8.07	-5.39	1	2017-05-02	2017-05-06	1	0	>42	0		0	0	NA	NA		0	NA	NA	0		NA
Mother_071	1	22	62	170	21.4533	0	0	1	0	3	2	0	0	0	40	0	0	0	1	2770	49	11.5369	32	-1.4	-1.25	-0.47	-1.61	-1.94	1	2017-05-02	2017-05-04	1	1	40	34	1.53148	0	0	NA	NA		1	NA	NA	0		NA
Mother_072	1	39	86	167	30.8365	1	0	0	0	6	4	0	0	0	40	0	0	0	0	3570	48	15.4948	36	1.95	0.71	-0.62	1.61	1.79	1	2017-05-02	2017-05-04	1	0	>42	0		0	0	NA	NA		0	NA	NA	0		NA
Mother_073	1	28	45	160	17.5781	0	0	0	1	7	4	0	0	0	36	1	0	0	1	2960	45	14.6173	32.5	2.03	-0.82	-2.58	0.89	-1.54	1	2017-05-04	2017-05-06	1	0	>42	0		0	0	NA	NA		0	NA	NA	0		NA
Mother_074	1	40	63	172	21.2953	0	0	1	0	3	2	0	0	0	38	0	1	0	1	3410	50	13.64	35.5	0.27	0.13	0.06	0.18	0.82	0	2017-05-04	2017-05-08	1	0	>42	0		0	0	NA	NA		0	NA	NA	0		NA
Mother_075	1	29	57	156	23.4221	0	0	1	0	1	0	0	0	0	40	0	0	0	0	3200	47	14.4862	33	1.44	-0.07	-1.15	0.89	-0.74	1	2017-05-04	2017-05-06	1	1	40.8	10	1	0	0	NA	NA		1	NA	NA	0		NA
Mother_076	1	35	70	155	29.1363	0	1	0	0	2	1	0	0	0	38	0	0	0	0	3240	49.5	13.2231	31.5	-0.04	0.02	0.19	-0.09	-2.01	1	2017-05-05	2017-05-07	1	0	>42	0		0	0	1	0	0	0	NA	2017-06-06	1		NA
Mother_077	1	30	65	165	23.8751	0	0	1	0	4	1	0	0	0	41	0	0	0	0	3020	49	12.5781	33	-0.49	-0.47	-0.08	-0.63	-0.74	1	2017-05-05	2017-05-08	1	0	>42	0		0	0	NA	NA		0	NA	NA	0		NA
Mother_078	1	27	60	156	24.6548	0	0	1	0	4	3	0	0	0	36	1	0	0	1	2410	45	11.9012	32.5	-0.14	-2.12	-2.58	-1.27	-1.54	1	2017-04-28	NA	0		NA			NA	NA	NA	NA			NA	2017-06-08	1	0	>42	0
Mother_079	1	23	50	159	19.7777	0	0	1	0	1	0	0	0	0	39	0	0	0	0	3330	47.5	14.759	35	1.54	0.21	-0.88	1.09	0.95	1	2017-05-11	2017-05-13	1	0	>42	0		0	0	NA	NA		0	NA	NA	0		NA
Mother_080	1	26	58	159	22.9421	0	0	1	0	1	0	0	0	0	39	0	0	0	1	3300	47	14.9389	33.5	1.85	-0.1	-1.52	1.11	-0.76	0	2017-05-15	2017-05-18	1	0	>42	0		0	0	NA	NA		0	NA	NA	0		NA
Mother_081	1	28	55	165	20.202	0	0	1	0	1	0	0	0	0	41	0	0	0	1	3400	49.5	13.8761	35	0.58	0.11	-0.2	0.36	0.42	0	2017-05-16	2017-05-18	1	1	38.3	450	2.65321	0	0	NA	NA		1	NA	NA	0		NA
Mother_082	1	26	54	161	20.8325	0	0	1	0	3	2	0	0	0	37	0	0	0	0	1820	50	7.28	35	-6.5	-3.64	0.46	-6.02	0.95	0	2017-05-17	NA	0		NA			NA	NA	NA	NA			NA	2017-05-26	1	0	>42	0
Mother_083	1	38	50	149	22.5215	0	0	1	0	2	1	0	0	0	38	0	0	0	0	2620	45.5	12.6555	34	0.32	-1.42	-1.96	-0.57	0.1	1	2017-05-17	2017-05-20	1	0	>42	0		0	0	NA	NA		0	NA	NA	0		NA
Mother_084	1	31	60	157	24.3418	0	0	1	0	5	4	0	0	0	39	0	0	0	1	2780	46	13.138	32	0.69	-1.23	-2.05	-0.21	-1.94	1	2017-05-18	2017-05-20	1	0	>42	0		0	0	NA	NA		0	NA	NA	0		NA
Mother_085	1	23	47	154	19.8178	0	0	1	0	2	0	0	0	0	39	0	0	0	0	3280	49	13.661	33	0.42	0.1	-0.08	0.26	-0.74	1	2017-05-19	2017-05-21	1	0	>42	0		0	0	NA	NA		0	NA	NA	0		NA
Mother_086	1	19	78	163	29.3575	0	1	0	0	1	0	1	0	0	39	0	0	0	0	3210	50	12.84	34	-0.48	0.05	0.46	-0.41	0.1	1	2017-05-19	2017-05-21	1	0	>42	0		0	0	NA	NA		0	NA	NA	0		NA
Mother_087	1	27	68	164	25.2826	0	1	0	0	1	0	0	0	0	41	0	1	0	1	2970	48	12.8906	35.5	0.08	-0.8	-1	-0.41	0.82	1	2017-05-19	2017-05-21	1	1	40.5	14	1.14613	0	0	NA	NA		1	NA	NA	0		NA
Mother_088	1	24	35	156	14.382	0	0	0	1	3	0	0	0	0	39	0	0	0	0	2740	45.5	13.2351	34	0.8	-1.13	-1.96	-0.08	0.1	0	2017-05-22	2017-05-25	1	1	40	34	1.53148	0	0	NA	NA		1	NA	NA	0		NA
Mother_089	1	42	56	156	23.0112	0	0	1	0	4	3	0	0	0	42	0	0	0	0	3480	50	13.92	36	0.41	0.53	0.46	0.46	1.79	0	2017-05-22	2017-05-25	1	1	38.7	290	2.4624	0	0	NA	NA		1	NA	NA	0		NA
Mother_090	1	25	50	158	20.0288	0	0	1	0	2	0	0	0	0	41	0	1	0	1	2790	53	9.93236	35	-4.25	-1.21	1.65	-3.27	0.42	1	2017-05-23	2017-05-25	1	0	>42	0		0	0	NA	NA		0	NA	NA	0		NA
Mother_092	1	24	65	174	21.4692	0	0	1	0	1	0	1	0	0	41	0	1	0	0	3780	51.5	14.2521	35	0.31	1.14	1.26	0.71	0.95	1	2017-05-23	2017-05-25	1	0	>42	0		0	0	NA	NA		0	NA	NA	0		NA
Mother_093	1	28	67	170	23.1834	0	0	1	0	1	0	0	0	0	39	0	0	0	0	4060	50.5	15.92	36	1.72	1.68	0.73	1.9	1.79	1	2017-05-24	2017-05-25	1	0	>42	0		0	0	NA	NA		0	NA	NA	0		NA
Mother_094	1	36	70	153	29.903	0	1	0	0	11	10	0	0	0	39	0	0	0	0	3130	45.5	15.1189	32	2.2	-0.23	-1.96	1.35	-1.59	1	2017-05-25	2017-05-27	1	0	>42	0		0	0	NA	NA		0	NA	NA	0		NA
Mother_095	1	22	45	150	20	0	0	1	0	3	2	0	1	15	38	0	1	0	0	2500	44	12.9132	34	NA	-1.73	-2.76	-0.35	0.1	1	2017-06-04	2017-06-07	1	0	>42	0		0	0	1	1	1	1	0	2017-06-16	1	0	>42	0
Mother_096	1	39	69	168	24.4473	0	0	1	0	2	0	1	0	0	40	0	1	0	0	2580	47	11.6795	33.5	-0.92	-1.52	-1.15	-1.44	-0.32	1	2017-06-18	2017-06-20	1	0	>42	0		0	0	1	1	1	1	0	2017-06-27	1	0	>42	0
Mother_097	1	33	64	170	22.1453	0	0	1	0	2	1	0	0	0	38	0	0	0	0	2550	45.5	12.3174	32.5	0.02	-1.6	-1.96	-0.86	-1.16	1	2017-06-20	2017-06-22	1	0	>42	0		0	0	1	1	1	1	0	2017-06-20	1	1	38.52	329	2.5172
Mother_098	1	35	69	168	24.4473	0	0	1	0	3	1	0	0	0	38	0	0	0	0	3270	47	14.8031	35	1.66	0.08	-1.15	1.12	0.95	1	2017-07-04	2017-07-06	1	0	>42	0		0	0	1	0	0	0	0	2017-07-13	1	0	>42	0
Mother_099	1	26	80	164	29.7442	0	1	0	0	3	2	1	0	0	41	0	1	0	0	4140	51.5	15.6094	35.5	1.28	1.83	1.26	1.69	1.37	1	2017-07-04	2017-07-06	1	0	>42	0		0	0	1	0	0	0	0	NA	0		NA
Mother_100	1	43	56	167	20.0796	0	0	1	0	2	1	0	0	0	40	0	0	0	0	3050	50.5	11.9596	35	-1.41	-0.4	0.73	-1.18	0.95	1	2017-07-04	2017-07-06	1	0	>42	0		0	0	1	0	0	0	0	NA	0		NA
Mother_101	1	25	53	169	18.5568	0	0	1	0	2	0	0	1	4	38	0	1	1	0	2160/2170	33/32.5	19.6/20.7	45/43	NA/NA	(-2,64/-2,61)	NA/NA	NA/NA	9,39/7,70	0	2017-07-16	2017-07-18	1		NA			NA	NA	1	0	0	0	0	NA	0		NA
Mother_102	1	38	70	170	24.2215	0	0	1	0	5	4	0	0	0	40	0	0	0	0	4070	50.5	15.9592	38	1.75	1.7	0.73	1.93	3.48	0	2017-07-16	2017-07-18	1	1	40.4	16	1.20412	0	0	1	0	0	1	0	2017-07-25	1	0	>42	0
Mother_103	1	21	48	162	18.2899	0	0	0	1	1	0	0	0	0	39	0	0	0	1	3010	49.5	12.2845	35	-0.79	-0.71	-0.2	-0.93	0.42	1	2017-07-16	2017-07-18	1	1	31.5	33000000	7.51851	0	0	1	0	0	1	0	2017-07-25	1	0	>42	0
Mother_104	1	24	58	157	23.5304	0	0	1	0	2	1	0	0	0	37	0	0	0	0	2745	49	11.4327	32	-1.6	-1.13	-0.08	-1.69	-1.59	0	2017-05-23	2017-05-25	1	0	>42	0		0	0	NA	NA		0	NA	2017-06-03	1	1	38.86	339	2.5302
Mother_105	1	26	65	160	25.3906	0	1	0	0	1	0	1	0	0	40	0	0	0	1	1968	47	8.90901	34.5	-3.96	-3.32	-1.52	-4.38	0.03	1	2017-05-26	2017-05-31	1	0	>42	0		0	0	NA	NA		0	NA	2017-06-12	1	0	>42	0
Mother_106	2	35	69	158	27.6398	0	1	0	0	1	0	1	0	0	36	1	1	1	0	2435/1720	47/43	11.0/9.30	35/31	(-1,61/NA)	(-1,91/-3,86)	(-1,15/-3,30)	(-2,09/-3,85)	(0,95/-2,43)	1	2017-02-08	NA	0		NA			NA	NA	NA	NA			NA	2017-02-17	1	1	32.62	2340000	6.36922
Mother_107	2	38	50	160	19.5312	0	0	1	0	2	1	0	0	0	37	0	1	0	0	2790	48.5	11.861	34	-1.05	-1.01	-0.35	-1.27	0.1	1	2017-02-15	2017-02-17	1	0	>42	0		0	0	NA	NA		0	NA	NA	0		NA
Mother_108	2	34	74	165	27.1809	0	1	0	0	1	0	0	1	2	39	0	1	0	0	2995	46.5	13.8513	33	1.05	-0.54	-1.42	0.39	-0.74	1	2017-02-15	2017-02-17	1	1	37.2	3800	3.57978	0	0	NA	NA		1	NA	NA	0		NA
Mother_109	2	35	71	169	24.8591	0	0	1	0	1	0	0	0	0	38	0	0	0	0	2800	48	12.1528	33	-0.67	-0.99	-0.62	-1.01	-0.741	1	2017-02-14	2017-02-17	1	0	>42	0		0	0	NA	NA		0	NA	NA	0		NA
Mother_110	2	37	50	163	18.8189	0	0	1	0	1	0	0	1		41	0	1	0	0	3870	50.5	15.175	35.5	1.22	1.32	0.73	1.39	1.37	0	2017-02-22	NA	0		NA			NA	NA	NA	NA			NA	2017-02-28	1	1	38.38	319	2.50379
Mother_111	2	32	60	164	22.3081	0	0	1	0	3	2	0	0	0	39	0	0	0	0	3790	49.5	15.4678	34.5	1.64	1.16	0.19	1.59	0.52	1	2017-02-27	2017-03-02	1	0	>42	0		0	0	NA	NA		0	NA	NA	0		NA
Mother_112	2	38	52	160	20.3125	0	0	1	0	1	0	0	0	0	39	0	1	0	1	2520	49	10.4956	32.5	-2.52	-1.85	-0.47	-2.66	-1.54	1	2017-03-11	NA	0		NA			NA	NA	NA	NA			NA	2017-03-17	1	0	>42	0
Mother_113	2	30	83	150	36.8889	1	0	0	0	2	1	0	0	0	41	0	1	0	1	3470	47	15.7085	35	2.37	0.25	-1.52	1.62	0.42	1	2017-03-13	2017-03-17	1	0	>42	0		0	0	NA	NA		0	NA	NA	0		NA
Mother_114	2	32	58	164	21.5645	0	0	1	0	2	1	0	0	0	34	1	1	1	0	2245/2300	44/45	11.6/11.4	32,5/31	(NA/-,76)	(-2,42/-2,25)	(-2,76/-2,23)	(-1,54/-1,74)	(-1,16/-2,43)	1	2017-03-16	NA	0		NA			NA	NA	NA	NA			NA	2017-03-27	1	0	>42	0
Mother_115	2	41	105	170	36.3322	1	0	0	0	10	9	0	0	0	40	0	0	0	0	3265	50	13.06	33	-0.31	0.06	0.46	-0.24	-0.74	1	2017-03-17	NA	0		NA			NA	NA	NA	NA			NA	2017-03-27	1	0	>42	0
Mother_116	2	31	44	160	17.1875	0	0	0	1	5	4	0	0	0	39	0	0	0	1	2790	47	12.6301	33	0.06	-1.21	-1.52	-0.63	-1.15	1	2017-03-25	NA	0		NA			NA	NA	NA	NA			NA	2017-04-12	1	0	>42	0
Mother_117	2	27	64	170	22.1453	0	0	1	0	4	1	0	0	0	37	0	0	0	0	2470	44	12.7583	32	NA	-1.8	-2.76	-0.48	-1.59	1	2017-03-26	2017-03-29	1	0	>42	0		0	0	NA	NA		0	NA	NA	0		NA
Mother_118	2	19	62	171	21.2031	0	0	1	0	1	0	0	0	0	40	0	0	0	1	3290	50	13.16	35	-0.13	-0.12	0.06	-0.19	0.42	1	2017-03-27	NA	0		NA			NA	NA	NA	NA			NA	2017-04-05	1	1	35.73	14400	4.15836
Mother_119	2	39	48	160	18.75	0	0	1	0	2	1	0	0	0	40	0	0	0	0	3440	52	12.7219	35	-1.09	0.44	1.53	-0.51	0.95	1	2017-04-01	2017-04-06	1	0	>42	0		0	0	NA	NA		0	NA	NA	0		NA
Mother_120	2	33	80	160	31.25	1	0	0	0	4	2	0	1	15	38	0	0	0	1	2660	44.5	13.4326	32.5	NA	-1.51	-2.84	0.02	-1.54	1	2017-04-08	2017-04-12	1	0	>42	0		0	0	NA	NA		0	NA	NA	0		NA
Mother_121	2	31	61	160	23.8281	0	0	1	0	7	4	0	1	10	39	0	0	0	0	2565	49	10.683	32	-2.41	-1.57	-0.08	-2.43	-1.59	1	2017-04-11	2017-04-13	1	1	39	187	2.27184	0	0	NA	NA		1	NA	NA	0		NA
Mother_122	2	27	74	160	28.9062	0	1	0	0	2	1	0	0	0	41	0	0	0	0	4240	52	15.6805	36	1.21	2.02	1.53	1.74	1.79	1	2017-04-11	2017-04-14	1	1	40.3	22	1.34242	0	0	NA	NA		1	NA	NA	0		NA
Mother_123	2	27	56	168	19.8413	0	0	1	0	1	0	0	0	0	40	0	1	0	1	3440	48.5	14.6243	35.5	1.36	0.19	-0.73	0.9	0.82	1	2017-04-12	2017-04-15	1	0	>42	0		0	0	NA	NA		0	NA	NA	0		NA
Mother_124	2	23	59	158	23.634	0	0	1	0	1	0	0	0	0	41	0	0	0	1	2900	47.5	12.8532	34	0.15	-0.96	-1.26	-0.44	-0.36	1	2017-04-12	2017-04-15	1	0	>42	0		0	0	NA	NA		0	NA	NA	0		NA
Mother_125	2	30	79	155	32.8824	1	0	0	0	3	2	1	0	0	40	0	0	0	1	4000	48.5	17.005	36.5	2.92	1.26	-0.73	2.4	1.6	1	NA	NA	1	0	>42	0		0	0	NA	NA		0	NA	NA	0		NA
Mother_126	2	25	73	165	26.8136	0	1	0	0	1	0	0	0	0	34	1	1	0	1	2120	47.5	9.39612	36.5	-3.46	-2.89	-1.26	-3.83	1.69	1	2017-04-22	2017-04-29	1	1	40.4	16	1.20412	0	0	NA	NA		1	NA	NA	0		NA
Mother_127	2	37	58	165	21.3039	0	0	1	0	3	2	0	0	0	40	0	0	0	0	4250	42.5	23.5294	37	NA	2.04	-3.57	6.7	2.64	1	2017-04-24	2017-04-26	1	1	40.2	25	1.39794	0	0	NA	NA		1	NA	NA	0		NA
Mother_128	2	33	68	170	23.5294	0	0	1	0	6	5	0	0	0	38	0	0	0	0	2830	48	12.283	34	-0.55	-0.91	-0.62	-0.89	0.1	0	2017-05-03	2017-05-06	1	0	>42	0		0	0	NA	NA		0	NA	NA	0		NA
Mother_129	2	25	63	165	23.1405	0	0	1	0	2	0	0	0	0	39	0	1	0	1	3180	48	13.8021	34	0.83	-0.35	-1	0.3	-0.36	1	2017-05-03	2017-05-06	1	0	>42	0		0	0	NA	NA		0	NA	NA	0		NA
Mother_130	2	33	52	164	19.3337	0	0	1	0	3	2	0	0	0	37	0	1	0	1	2260	45	11.1605	32.5	-0.85	-2.51	-2.58	-1.97	-1.54	1	2017-07-07	NA	0		NA			NA	NA	NA	NA			NA	2017-07-23	1	0	>42	0
Mother_131	2	38	60	165	22.0386	0	0	1	0	5	4	0	0	0	40	0	0	0	1	3050	48.5	12.9663	34	0.04	-0.62	-0.73	-0.35	-0.36	1	2017-07-20	2017-07-23	1	0	>42	0		0	0	NA	NA		0	NA	NA	0		NA
Mother_132	2	26	93	162	35.4367	1	0	0	0	2	1	1	0	0	37	0	1	0	0	3250	49	13.536	34.5	0.32	0.04	0.08	0.16	0.52	1	2017-08-05	2017-08-07	1	0	>42	0		0	0	NA	NA		0	NA	NA	0		NA
[truncated: 16 more columns]
